# Supplementary material for: Genetic Variation for Traits Related to Phosphorus Use Efficiency in Lens Species at the Seedling Stage
Source: Plants (Basel). 2021 Dec 10;10(12):2711. doi: 10.3390/plants10122711 (PMC8707046; doi:10.3390/plants10122711)
Supplement: Supplementary file 1 [file plants-10-02711-s001.zip]

Archive with 1 entries (1 files):
- plants-1459030-supplementary.pdf
